# Supplementary material for: Me, My Child, and Us: A Group Parenting Intervention for Parents with Lived Experience of Psychosis
Source: Behav Sci (Basel). 2025 Jul 14;15(7):950. doi: 10.3390/bs15070950 (PMC12292144; doi:10.3390/bs15070950)
Supplement: Supplementary file 1 [file behavsci-15-00950-s001.zip]

Archive with 1 entries (1 files):
- behavsci-3673482-supplementary.pdf
